# Supplementary material for: Global MicroRNA Expression Profiling Identifies MiR-210 Associated with Tumor Proliferation, Invasion and Poor Clinical Outcome in Breast Cancer
Source: PLoS One. 2011 Jun 29;6(6):e20980. doi: 10.1371/journal.pone.0020980 (PMC3126805; doi:10.1371/journal.pone.0020980)
Supplement: Table S2 — List of the genes deregulated (fold change FC>2) upon miR-210 overexpression in MCF7 cells. (XLSX) [file pone.0020980.s007.xlsx]

## Sheet: Feuil1
Gene symbol	Fold Change (MCF7 control/MCF7-miR210)
AASDH	2.1584
ABCA5	2.33435
ABCB9	0.46639
ABCC3	1.99933
ABCD3	2.09791
ABCG1	0.457369
ABHD11	3.31199
ABHD7	0.446484
ABI1	2.20201
ACACB	0.285654
ACACB	0.338393
ACO1	0.436808
ACSL1	3.535
ACTB	2.83748
ACTB	7.13978
ACTR2	2.31299
ACTR2	2.63244
ADAM10	2.23874
ADAM9	3.64043
ADAP2	0.474549
ADCK2	0.374428
ADI1	0.388498
ADM	0.44547
ADPGK	2.17085
ADPRHL1	0.474977
ADRBK2	0.467261
AGA	3.2314
AGBL5	0.436523
AGFG1	2.3226
AHNAK2	0.43708
AIDA	3.17796
AIF1L	0.381509
AIF1L	0.466552
AKIRIN2	4.67488
AKR1C1	4.1229
AKR1C1	5.40259
AKR1C2	5.26462
AKR1C2	7.29526
AKR1C3	2.77837
ALDH18A1	2.32207
ALDH3A2	3.33147
ALDH3B2	9.05767
ALG1	0.426235
ALKBH8	0.418033
ALMS1	0.434702
ALMS1	0.479735
AMDHD2	0.445461
AMFR	0.442577
AMMECR1	0.485788
ANAPC5	5.58842
ANG	2.19853
ANKFY1	2.46948
ANKLE2	0.411008
ANKRD10	9.80862
ANKRD18A	0.421358
ANKRD36B	2.48716
ANKRD57	0.491485
ANLN	2.37122
ANP32A	0.35643
ANP32E	9.60723
AOF1	0.487999
AOX1	0.381398
AP1S3	0.376236
AP1S3	3.29457
APH1A	3.25122
APLP2	0.480517
APLP2	2.18862
APOBEC3B	0.49818
APOOL	2.02473
APOOL	4.88741
AREG	0.464774
AREGB	0.136294
ARF1	7.81789
ARF6	2.26065
ARFGEF2	2.0991
ARFIP1	2.904
ARG2	0.498775
ARHGAP11A	0.459014
ARHGAP29	0.460451
ARHGAP5	2.08929
ARHGDIB	0.406949
ARL6IP5	3.9933
ARL6IP6	0.346594
ARNTL	2.79636
ARPC4	0.380345
ARPC5	2.43287
ARPP-19	3.17408
ARRB1	0.360635
ASAH1	2.92314
ASF1B	0.448889
ASXL1	0.494691
ATF1	2.6091
ATF5	0.313081
ATG5	1.9987
ATL2	0.483588
ATL3	0.397308
ATP13A3	2.02017
ATP2A3	0.47526
ATP2A3	0.490454
ATP2B1	0.407378
ATP5C1	3.40702
ATP5S	0.423364
ATP6AP2	2.37035
ATP6V0E1	0.435822
ATP6V1A	10.7113
ATP6V1C1	2.83304
ATRIP	0.470514
AVEN	0.443062
AZIN1	3.50013
B2M	2.00223
B2M	4.74616
B3GNT2	3.92105
B4GALT1	0.427184
B4GALT1	0.470482
B4GALT1	2.05512
BANK1	0.49454
BAT2	0.483722
BAT4	0.470028
BBS10	0.500125
BCAT1	0.337248
BCHE	0.271469
BCL2L11	2.02667
BCL6	2.08434
BCLAF1	4.91435
BCR	0.45995
BICD2	2.1335
BIRC5	0.367746
BMS1P5	2.84494
BOK	0.48735
BOP1	0.409011
BRAP	0.30441
BRCA1	0.338008
BRCC3	3.7393
BRD3	2.71526
BRIP1	3.30594
BRMS1	0.500968
BRWD1	2.0241
BST2	5.77476
BTN3A2	3.51
BTN3A3	2.20633
BTN3A3	3.27426
BTRC	0.364293
BUB1	5.8411
C10orf114	0.345091
C10orf119	0.461602
C10orf12	0.356171
C10orf12	0.406326
C10orf140	0.371968
C10orf18	3.3788
C10orf46	2.08826
C10orf76	0.470074
C11orf2	0.46413
C11orf59	0.445575
C11orf71	0.474516
C11orf80	2.25285
C11orf83	0.450541
C12orf4	0.408846
C13orf3	0.471216
C14orf1	4.27923
C14orf106	2.26775
C14orf126	0.444412
C14orf82	0.360327
C15orf29	2.34842
C15orf37	0.380904
C16orf35	0.392512
C16orf42	0.351362
C16orf42	0.485782
C16orf84	0.402717
C17orf48	2.32701
C17orf62	0.472043
C17orf96	0.479037
C18orf45	0.500579
C19orf6	2.25293
C19orf6	2.66982
C19orf66	2.01884
C1orf107	0.445155
C1orf174	2.02587
C1orf25	2.33451
C1orf43	0.334751
C1orf43	3.45135
C1orf53	0.288301
C1orf56	2.75685
C1orf63	2.02222
C1orf63	2.93209
C1orf69	0.419586
C1orf86	0.472387
C1orf97	0.46538
C1S	2.09567
C20orf29	0.410075
C20orf30	5.20364
C21orf87	0.504683
C21orf91	0.400155
C22orf9	0.503827
C2orf44	0.39367
C2orf56	0.492399
C3orf59	0.477638
C4orf30	0.480744
C4orf43	0.487107
C5orf22	2.22846
C5orf41	2.59089
C6orf106	0.407841
C6orf114	0.446413
C6orf153	0.414074
C6orf153	0.497328
C6orf62	5.1352
C6orf64	0.456672
C6orf97	2.23402
C8orf82	0.392676
C9orf100	0.485539
C9orf122	0.486837
C9orf140	0.491448
C9orf3	0.414286
C9orf5	2.07887
C9orf5	2.82467
C9orf86	0.414533
C9orf86	0.499017
CA12	4.56192
CAB39L	3.58969
CABLES1	0.416726
CALM3	0.407045
CALR	0.317085
CALR	0.447435
CALU	2.36184
CALU	3.21442
CAMK2B	0.452165
CAMTA1	0.420291
CAPN7	3.66106
CAPRIN1	2.6481
CARD8	0.486095
CARS	2.72285
CASP6	0.48396
CASP8	3.20248
CAT	2.0652
CBX6	0.499927
CC2D1A	0.436239
CCDC137	0.370155
CCDC85C	0.480287
CCL5	2.67773
CCL5	3.88604
CCL5	4.07195
CCND1	0.38215
CCND1	0.475933
CCNE2	3.3898
CCNF	0.435414
CCNG2	2.60079
CCNG2	5.2644
CCNJ	0.493886
CCNL1	2.10701
CCNL1	2.16777
CCT2	3.61103
CD2BP2	0.467802
CD3EAP	0.470991
CD46	1.99549
CD46	2.17938
CD47	2.32539
CD9	0.504669
CDC2	2.07303
CDC2	2.3343
CDC25A	0.40945
CDC25A	0.444942
CDC25C	1.99979
CDC27	2.4655
CDC27	4.0988
CDC42	0.421858
CDC42EP4	0.471203
CDC42SE2	2.78533
CDC5L	3.84955
CDCA2	0.46133
CDCA7L	0.39025
CDH1	3.86948
CDH18	0.443646
CDK2	2.15048
CDK5RAP2	0.47025
CDK7	2.22151
CDK8	2.55324
CDS2	0.445695
CDT1	0.501409
CDV3	3.10452
CDYL	2.59018
CENPF	0.372334
CENPJ	2.40774
CENPN	0.442371
CENPN	0.500107
CENPO	0.439617
CEP70	2.23609
CFL1	2.64495
CFLAR	2.03833
CGGBP1	2.00035
CHD1L	2.16841
CHD3	0.47313
CHDH	0.458216
CHDH	0.491806
CHMP1A	0.477847
CHMP1B	2.0406
CHMP6	0.435076
CHPT1	0.391369
CHRNB1	2.14387
CHST12	0.465651
CHST14	0.41879
CHST6	0.319527
CIRBP	0.402528
CKAP5	2.81997
CLCA2	0.356885
CLCA2	0.491741
CLDN3	2.703
CLDND1	3.86077
CLEC11A	0.430681
CLEC3B	0.486388
CLGN	2.32534
CLIP1	2.54905
CLMN	0.407039
CLN5	0.458454
CLN6	0.490913
CLTB	0.478599
CMPK2	4.01272
CNOT1	2.08229
CNOT8	2.09664
CNPY2	0.482831
COBRA1	0.480637
COG3	2.17249
COMMD10	2.61857
COMMD9	0.48118
COPA	4.27777
COPS8	2.5694
CORO1A	0.33201
CORO1B	0.466766
COTL1	0.240369
CPM	0.48629
CPSF3L	0.45055
CPSF6	0.419397
CPT1A	0.3396
CREB1	0.468483
CREB1	2.34377
CREB1	3.02283
CRIP1	0.450766
CRK	3.57358
CRKRS	0.382322
CRTAP	4.09482
CSAG2	2.20149
CSNK1A1	2.00646
CSNK1A1	2.34283
CSNK1A1	2.41118
CSNK1A1	3.80221
CSNK1E	0.450572
CSNK2A1	2.5439
CSPG5	0.403511
CSPP1	0.486068
CSTA	0.348258
CSTF2	0.491884
CTDSP1	0.440331
CTNNA1	8.92759
CTSC	2.54953
CTSH	0.462745
CTSLL3	2.85902
CTTNBP2	0.460914
CUGBP1	0.399108
CUGBP1	2.2333
CUL5	0.430445
CXCR4	0.382622
CYB5B	0.41709
CYB5R3	2.37789
CYP1A1	4.71357
CYP1B1	2.26624
CYP1B1	2.91135
CYP1B1	3.28613
CYP2B6	0.499733
CYR61	0.381671
CYTSA	0.473032
DAPK3	3.22105
DAZAP2	2.42634
DBT	2.02701
DDOST	2.1101
DDX11	2.2516
DDX20	0.412882
DDX28	0.307028
DDX28	0.359681
DDX3X	2.82551
DDX3X	2.89435
DDX42	5.41169
DDX51	0.404572
DDX52	0.477473
DDX54	0.430579
DDX58	3.11234
DDX58	3.72399
DDX60	21.6505
DDX60L	3.94001
DEF8	0.458305
DEGS1	2.47796
DFFA	0.429869
DGCR8	0.432763
DHFR	0.311927
DHFR	0.334276
DHFR	0.467183
DHRS13	0.426276
DHX15	2.36669
DHX37	0.451382
DHX37	0.458992
DHX9	4.48445
DHX9	6.00569
DIAPH3	0.450816
DIAPH3	0.481618
DICER1	4.3041
DIMT1L	2.33517
DIMT1L	2.63562
DIMT1L	5.61365
DIP2A	0.453175
DLEU2	0.379518
DLG1	4.02127
DLK1	0.344207
DNAJB1	2.15279
DNAJB14	2.18005
DNAJB4	2.76297
DNAJB6	2.05892
DNAJB6	2.67558
DNAJB9	2.05824
DNAJB9	2.30988
DNAJC1	0.441027
DNAJC1	0.503014
DNAJC10	2.17609
DNAJC14	2.4656
DNAJC4	2.13961
DNMT3A	0.48264
DOHH	0.4897
DOK3	0.486601
DOK7	0.238429
DSG2	4.61634
DSN1	0.476596
DSTYK	3.19614
DTNA	0.392295
DUSP4	0.457851
DUSP8	0.495347
DYNC1H1	2.17902
DYRK2	2.8513
DZIP3	0.409663
EBP	0.45315
EBP	2.26621
ECHDC1	0.468156
ECT2	2.39549
EDEM3	2.84012
EFCAB2	0.504201
EFHD2	0.434687
EFNA5	3.503
EGR1	0.432344
EGR3	0.319253
EHD1	0.49004
EID1	0.362326
EIF2AK2	2.55772
EIF2C1	0.386755
EIF2C4	2.1787
EIF2S3	2.21393
EIF4A2	2.09607
EIF4A2	7.25708
EIF4B	2.4167
EIF4E	0.468386
EIF4EBP2	0.476359
EIF4G1	2.69512
EIF5A	3.77708
EIF5A2	0.461151
EIF5B	0.315618
EIF5B	0.492167
ELOVL2	0.341049
EMILIN3	2.35117
EML3	0.501858
ENO1	12.5524
ENSA	0.466196
EP300	0.503802
EPB41L4B	2.05666
EPC1	0.431831
EPRS	3.61619
EPS8L2	2.09818
ERCC8	2.01351
ERGIC1	0.502749
ERGIC1	2.01182
ERLIN1	3.16192
ERRFI1	0.383649
ETNK1	2.21989
ETNK2	0.495838
EVL	0.395429
EXD2	2.61696
EXOC4	2.61768
EXOC5	5.60335
EXOC6	2.38005
EXOC7	0.503666
EXOSC2	0.440878
EXOSC6	0.482573
EZR	4.62656
EZR	5.07673
F11R	0.334347
FAF1	3.84046
FAM100A	0.468282
FAM115A	3.01996
FAM120A	0.473685
FAM134C	0.349656
FAM174B	0.479529
FAM29A	2.82108
FAM46A	0.495752
FAM55C	2.10557
FAM60A	2.60108
FAM62B	2.31363
FAM62B	3.369
FAM73A	2.04752
FAM83H	0.400066
FAM98B	0.40202
FAR1	2.57642
FAS	2.32348
FAS	2.55153
FBRSL1	0.479276
FBXL17	0.439642
FBXO5	2.2088
FBXO7	2.06702
FBXO8	2.04867
FBXW7	0.48109
FCF1	0.458887
FDFT1	2.1316
FDFT1	2.37532
FEN1	0.453694
FGD3	0.447454
FGFR1	0.493376
FGFR1OP2	0.22954
FGFR1OP2	2.49888
FGFR4	0.472639
FH	4.4527
FIGN	0.33326
FIGN	0.458798
FIGN	0.478805
FKBP1A	2.00711
FLJ10038	0.40084
FLJ12993	0.305503
FLJ12993	0.365938
FLJ20021	0.407677
FLJ35848	0.401196
FLJ38717	0.395056
FLJ90757	0.324286
FNBP4	2.17747
FNIP2	0.431601
FNIP2	0.470592
FOLR1	3.12767
FOXM1	0.352682
FOXO3B	2.51996
FOXP1	0.431694
FOXP1	0.466999
FOXP1	0.503199
FRK	0.500489
FRMD8	0.469361
FRS2	0.445757
FRS2	2.08554
FRYL	2.30213
FST	0.470912
FST	0.479037
FSTL1	2.05868
FSTL5	0.398182
FTH1	2.04245
FTSJ2	0.500319
FUS	0.394249
FUS	2.02382
FUS	5.68114
FUSIP1	0.484487
FUSIP1	1.99506
FXC1	0.447175
FXR1	3.40084
FYTTD1	4.1003
G2E3	2.59291
GAB1	0.448749
GABARAPL2	2.11763
GABRA1	0.34224
GABRB2	0.279446
GABRB2	0.343964
GADD45B	2.56561
GALC	0.406228
GALM	0.464127
GALNT6	0.470074
GAPDH	2.4153
GART	2.44486
GART	4.47764
GAS2L3	0.392831
GBE1	0.458849
GBP1	3.36405
GBP3	3.17017
GDAP1	0.371316
GDE1	3.96937
GDF15	3.34487
GDI2	4.2
GEN1	0.220547
GFER	0.423863
GFM2	2.324
GFM2	2.76491
GFPT1	2.28267
GGA2	0.444982
GGA2	2.20076
GGT6	0.46941
GHITM	2.00878
GHR	0.468688
GINS2	0.385692
GINS4	0.459421
GLRX	2.44023
GLUD1	0.166233
GLUD2	0.455768
GMEB1	0.394933
GNA11	0.468337
GNA12	0.396354
GNA13	4.01241
GNAS	2.19199
GNB1	2.16454
GNG7	0.476032
GOLGA2	2.50012
GOLGA7	2.05959
GOLGA8A	2.38915
GPATCH4	0.481317
GPHN	2.05704
GPHN	2.17379
GPR137C	0.385406
GPR180	0.477959
GPR39	0.495924
GPRC5A	0.463368
GPX8	0.333685
GRIK1	2.00566
GSPT1	2.65678
GSS	0.483665
GTF2A1	0.375994
GTF2H2	2.07865
GTF2H2	2.19672
GTPBP8	0.433598
GTSE1	0.36809
GTSE1	0.471219
GULP1	2.7997
GUSBL2	0.442138
H2AFV	0.494616
H2AFY	2.698
H3F3B	2.03294
HADHA	4.11902
hCG_2008140	0.445078
HDAC8	0.370856
HECTD1	3.03901
HERC5	3.70928
HERC6	2.28101
HERV-V2	0.421116
HEY2	0.338961
HEY2	0.393329
HGD	2.03897
HGD	2.3835
HIF1AN	0.374758
HIF1AN	0.476805
HINT3	2.8694
HINT3	3.94209
HIPK1	2.3715
HIPK1	7.53099
HIST1H2AG	0.413572
HIST1H3E	0.401469
HLA-A	2.0429
HLA-B	2.60456
HLA-B	3.26764
HLA-B	3.37601
HLA-C	2.13737
HLA-C	2.13988
HLA-C	2.30632
HLA-C	2.41858
HLA-E	2.44321
HLA-F	2.2928
HLA-F	2.40899
HLA-G	2.03826
HLA-G	2.34352
HLA-G	2.6844
HM13	2.09759
HMGB1	0.337751
HMGCS1	4.37126
HMOX1	2.3814
HN1L	2.20073
HNRNPC	2.72155
HNRNPUL1	0.430361
HOMER2	0.478832
HOMER3	0.423916
HOXB7	0.386899
HOXB7	0.414367
HPGD	0.230272
HPGD	0.346109
HPGD	0.425205
HPS3	2.35571
HPSE	0.308962
HRAS	0.440081
HS2ST1	0.487901
HS6ST2	0.30632
HSD17B1	0.478394
HSP90AA1	2.36915
HSP90AB1	2.30243
HSP90AB1	23.1564
HSP90B1	3.23674
HSP90B1	4.37815
HSP90B1	8.24455
HSPA13	2.14462
HSPA1A	2.0352
HSPA1A	3.27751
HSPA1B	2.22652
HSPA4	9.87986
HSPA8	3.26479
HSPB8	2.20181
HSPD1	0.352939
HSPD1	2.99233
HSPH1	3.02765
HTATSF1	3.1617
IDI1	1.99798
IER5L	0.41303
IFI27	24.2873
IFI35	2.76454
IFI44	7.53726
IFI44	28.3347
IFI44L	28.5944
IFI6	9.95147
IFIH1	2.49865
IFIH1	13.443
IFIT1	21.3088
IFIT2	3.40239
IFIT2	13.2174
IFIT3	10.2981
IFIT3	24.811
IFITM1	12.396
IFITM1	13.3265
IFITM2	2.62388
IFITM3	3.39968
IFNAR1	0.385732
IFNB1	2.86839
IFNGR1	2.13989
IFT57	3.14258
IFT80	0.497921
IGF1R	0.431769
IGFBP5	0.329504
IGSF10	3.07895
IKIP	0.397633
IL13RA1	2.3818
IL23A	2.11801
IL27RA	0.390715
IL28A	5.56835
IL28B	3.10837
IL29	2.88682
ILF3	2.25082
IMMP1L	0.493103
ING3	0.470681
ING3	0.48079
INHBC	0.395125
INO80C	0.448811
INO80D	0.45917
INO80D	2.11008
INPP4B	0.318797
INPP4B	0.454773
INPP5A	2.07437
INPP5F	0.448584
INSIG1	2.88646
INSIG1	4.10943
INSR	0.494009
INTS1	0.477036
INTS5	0.378032
INTS9	0.399858
IPO4	0.419182
IPP	0.424563
IQGAP1	2.44022
IRAK1	2.54027
IRF1	2.36876
IRF9	4.27671
IRS1	0.433799
IRS1	0.466778
ISCU	2.62164
ISG15	6.44978
ITGA8	1.9959
ITGB1	3.87173
ITGB1	5.00635
ITGB5	0.456849
ITPR2	0.504368
IWS1	2.5025
JAK1	2.1288
JAK1	4.40728
JMJD2B	0.500361
JMJD4	0.455013
JUB	0.251143
JUN	0.424586
KBTBD2	2.08261
KBTBD2	3.05013
KBTBD4	2.64059
KCNK2	2.77295
KHSRP	0.378969
KHSRP	0.435432
KIAA0090	0.494605
KIAA0907	2.98864
KIAA0999	0.477191
KIAA1033	4.6528
KIAA1219	0.479822
KIAA1524	0.490444
KIAA1549	0.446187
KIAA1919	0.502812
KIAA2018	0.395396
KIAA2022	0.457676
KIF15	0.496271
KIF22	3.5766
KIF26A	0.398036
KIF4A	0.431114
KIF9	0.451238
KITLG	3.94386
KITLG	7.62639
KLF4	2.31217
KLF4	3.61008
KLF6	2.99941
KLHDC4	0.377568
KLHL20	2.56566
KLHL22	2.12876
KLHL24	2.06242
KLHL24	2.14116
KLHL24	2.50717
KLHL36	0.502112
KMO	0.423992
KPNA1	0.49828
KRI1	0.43132
KRIT1	2.20873
L2HGDH	2.37504
LAMP1	0.495783
LAMP1	2.60139
LANCL2	0.434748
LAPTM4B	2.44886
LAPTM4B	6.74047
LARP4	0.447165
LARP4	2.21312
LARP4	2.46336
LARP4	2.67712
LARP5	2.91006
LCN2	2.51537
LDLR	2.40149
LDLR	3.05389
LETM1	0.487597
LGALS3BP	3.06261
LIG1	0.49939
LIMA1	2.08794
LIME1	0.355005
LIPA	2.08471
LMAN1	3.3522
LMAN1	5.46079
LMBR1	0.456824
LMNB2	0.502916
LOC100128809	2.83029
LOC100129673	0.487117
LOC100131262	0.467614
LOC100131851	0.499318
LOC100131914	0.458178
LOC100131998	0.493352
LOC100132884	0.401541
LOC100132999	0.239879
LOC100133724	3.21743
LOC100190986	9.39967
LOC116349	0.290122
LOC221710	0.404239
LOC254128	0.440419
LOC257396	0.492737
LOC284805	2.2772
LOC284900	0.469413
LOC285412	2.15717
LOC338758	0.263876
LOC375295	0.49882
LOC387763	0.396733
LOC400099	0.350234
LOC401504	2.04205
LOC440248	2.06713
LOC440288	0.303364
LOC440345	2.08606
LOC440983	2.56255
LOC595101	2.02354
LOC643224	0.494664
LOC644450	0.401719
LOC644613	0.384248
LOC645166	0.387791
LOC646214	0.483387
LOC65998	0.43755
LOC728806	0.43106
LOC728855	0.496388
LOC728875	0.397369
LOC729034	2.11333
LOC729148	2.4355
LOC730092	2.47267
LOC84989	0.499235
LOC90784	0.504484
LONP2	0.477734
LPAR2	0.468373
LRRC16A	2.41327
LRRC41	2.30499
LRRC68	0.482493
LRSAM1	2.21719
LSG1	0.485852
LSM14B	0.495086
LSM4	2.46709
LSM5	0.471209
LSM5	0.472243
LUC7L	2.09794
LYPLA1	2.38922
M6PR	2.35244
MAD2L1	4.05837
MAFF	2.70791
MAGOH	2.56456
MALAT1	2.33317
MALAT1	2.46249
MALAT1	2.8734
MALAT1	3.70669
MALAT1	4.26717
MALAT1	4.40793
MALAT1	5.60627
MALAT1	6.48115
MALAT1	15.2354
MAP2K2	0.42764
MAP2K3	0.450497
MAP3K2	3.21409
MAP3K7	2.77199
MAP3K7	3.44994
MAP4K4	0.484447
MAPK1	2.23684
MAPK13	0.318675
MAPK13	0.500888
MAPK1IP1L	2.03962
MAPKAP1	2.45008
MARCH6	2.4654
MARCH7	2.33668
MARCKS	0.478858
MARVELD2	0.481698
MATR3	8.64167
MAZ	0.404575
MAZ	2.12693
MBD3	0.428486
MBNL1	2.36692
MBNL1	3.8616
MBTPS1	3.1215
MCL1	3.61356
MCM4	3.14236
MCM5	0.354478
MCM7	0.437247
MCOLN3	0.428602
MDC1	0.460333
MDM2	2.12954
MDM2	3.68338
MDN1	0.479011
MDP-1	0.341463
MDP-1	0.43334
ME1	2.07362
ME2	2.72216
MED13L	0.425037
MED16	0.292069
MED16	0.489476
MED22	0.338991
MED6	2.7896
MED7	0.474582
MEF2B	0.393747
MEIS1	0.504239
MEIS3P1	0.378719
METTL1	0.450382
MFN1	2.77383
MFN2	2.146
MFSD6	2.19856
MGAT4A	0.405274
MGAT4A	0.476524
MGC16385	0.402779
MGC21881	0.380224
MGC21881	0.440169
MGC2752	0.489836
MGP	0.359148
MGST1	2.13313
MGST1	2.67241
MGST1	2.8041
MICALL1	0.380522
MIDN	0.458922
MITF	0.457648
MLF1	0.473872
MLF1IP	0.280225
MLL3	2.52141
MLL5	2.86986
MLLT10	2.88076
MLLT3	0.459565
MMP16	0.462877
MNS1	0.459342
MOBKL1B	2.02691
MOBKL2A	0.45722
MORF4L2	9.30677
MOSPD1	2.63938
MPHOSPH6	0.46528
MPHOSPH9	3.06254
MPPED2	0.486668
MR1	2.12373
MRPL20	0.470211
MRPL30	2.37868
MRPL4	0.489659
MRPS10	2.8701
MRPS10	3.56203
MRPS5	2.47991
MSH6	3.31027
MSI2	0.457864
MSI2	0.462194
MSL1	0.42466
MSRB2	0.398248
MSRB2	0.487499
MSTO1	0.491295
MSX2	0.458013
MT1F	3.21893
MT1F	3.48972
MT1H	3.36487
MT1P2	3.57368
MT1X	3.25575
MT1X	4.06975
MT2A	3.15183
MTG1	0.379857
MTHFD2L	0.429911
MTHFD2L	0.500666
MTMR12	0.491679
MTPAP	3.67621
MTRF1	0.496185
MTRF1L	0.359083
MTSS1L	0.398204
MTUS1	2.3171
MUM1	2.32059
MUM1L1	0.200611
MYB	0.387398
MYBL2	0.464709
MYCBP2	2.08404
MYLIP	0.470746
MYO1B	2.34335
MYOF	2.5579
N4BP2L1	2.34892
N4BP2L2	2.11817
NAB1	0.358024
NAF1	0.456802
NAMPT	2.80716
NAMPT	3.34427
NAT11	0.472924
NAT14	0.366306
NBEAL1	2.04679
NBPF10	2.86598
NBPF10	3.63431
NBPF14	3.84427
NCAPG	0.414533
NCK1	2.9845
NCKAP1	3.29887
NCLN	0.301914
NCOA3	2.13255
NCOA3	3.50939
NCOA5	0.281885
NCRNA00084	3.01202
NCRNA00084	5.32138
NCRNA00084	6.18301
NCRNA00084	6.35037
NCRNA00117	0.344706
NDE1	0.45135
NDE1	2.16906
NEBL	0.49313
NEDD1	3.90356
NEIL2	0.493065
NEK2	2.39414
NET1	0.476755
NF2	0.407839
NF2	0.462325
NFATC1	0.501274
NFATC2IP	2.66505
NFE2L2	3.45118
NFIA	0.472547
NFIB	0.366966
NFKB2	3.92211
NFKBIZ	2.36149
NFS1	2.73185
NFX1	2.40519
NFYB	0.469784
NFYC	0.43451
NLE1	0.410351
NMD3	2.8878
NMU	0.48397
NNT	2.32832
NOL10	0.490332
NOL9	0.488845
NOP14	0.439413
NOP56	0.490838
NPC1	1.99683
NPEPL1	0.341775
NPIPL1	2.44013
NPY1R	0.217603
NQO1	2.28629
NR1D2	4.34218
NR4A2	2.35678
NR4A2	2.52092
NRIP1	0.421885
NRP1	3.07349
NSD1	0.425641
NSL1	0.42173
NSUN4	2.23295
NT5DC1	0.490974
NTN4	2.22482
NUAK1	0.434133
NUB1	2.09494
NUBPL	0.494437
NUCKS1	2.27453
NUDT15	0.439358
NUDT16L1	0.436562
NUDT18	0.467873
NUMB	2.35111
NUP43	2.02385
NUSAP1	3.58149
NXT2	2.55584
OAS1	7.09779
OAS1	10.1732
OAS2	5.2276
OAS2	6.90217
OAS3	5.14382
OASL	8.00716
OASL	9.60297
OBFC2A	0.471765
OBFC2B	0.469817
OBSL1	0.387562
OCIAD1	3.41582
OGT	2.51114
OPA1	0.440227
OPTN	2.3415
ORAOV1	0.499633
OSBPL6	0.434085
OSBPL6	0.446004
OSTC	2.05216
P4HB	2.11624
P4HB	11.8863
PA2G4	0.489215
PACS2	0.425111
PACS2	0.475178
PACSIN3	0.435091
PAF1	0.410374
PAK1IP1	0.492519
PAPD4	2.22652
PAPD4	2.22833
PAPOLA	2.2621
PAPOLA	7.31187
PARP6	2.06772
PARP9	3.24316
PARVA	0.443317
PARVA	0.487103
PCDH19	0.232825
PCDH7	0.45326
PCDHB16	0.393788
PCGF5	2.38284
PCMTD1	3.2551
PCNP	2.25168
PCYOX1	3.75762
PCYT1A	0.495797
PCYT2	0.408127
PDE4B	0.434802
PDE4DIP	2.00496
PDE6D	2.01282
PDE7A	4.20889
PDE8A	2.51316
PDE9A	0.486469
PDGFA	2.23471
PDLIM5	0.33464
PDLIM7	0.487303
PDXDC1	2.10154
PEBP1	0.380379
PEBP1	0.389229
PEG10	0.260719
PELI3	0.456833
PELP1	0.331925
PER1	2.12523
PER2	0.458124
PER3	2.64037
PES1	0.443941
PEX1	2.0465
PGD	2.28723
PGPEP1	0.422546
PHF12	0.358944
PHF17	0.49059
PHF19	0.410801
PHF19	0.47527
PHF23	2.69811
PHKB	0.484088
PICALM	2.78186
PICALM	7.27138
PIF1	0.386704
PIGC	2.20981
PIGW	0.34979
PIGY	2.62217
PIK3C2A	2.24546
PIK3C2A	2.55388
PIK3C2A	4.1128
PIK3C2A	9.59764
PIP5K1A	2.42543
PKIA	0.25413
PKIA	0.28055
PKIB	0.485425
PKN3	0.500846
PKP3	2.22797
PLA2G12A	2.14399
PLAC8	0.459316
PLAGL1	0.30915
PLAGL1	0.311024
PLCB4	2.61618
PLEKHA5	0.424692
PLEKHA6	0.460802
PLEKHB2	2.02076
PLK4	2.16472
PLSCR1	3.77888
PLSCR1	4.4978
PMAIP1	2.66178
PNO1	0.445421
PNPLA8	2.85987
PNRC2	4.80911
POLD1	0.493828
POLH	2.20543
POLR2A	0.475514
POLR2D	0.360985
POLR2J4	3.08911
POLR2J4	3.91977
POLR2L	0.441061
POLR3B	0.393949
POLRMT	0.463991
POM121	2.27155
PON2	2.40787
PPA2	0.418465
PPCDC	0.383035
PPFIA3	0.450475
PPHLN1	0.398588
PPIB	2.08677
PPIF	2.44286
PPP1CB	2.59604
PPP1R15A	2.3892
PPP1R3C	0.448245
PPP2R1B	0.460346
PPP2R5C	0.499093
PPP3CA	0.498944
PPP3R1	0.318219
PPP5C	2.13856
PPTC7	2.07539
PQLC2	0.504386
PRDM15	0.492546
PRIM2	0.423355
PRIMA1	0.498979
PRKAB1	3.34972
PRKAR1A	2.31572
PRKDC	2.64976
PRO0461	2.33642
PROSC	2.73142
PRPF18	0.375501
PRPF3	0.455831
PRPF4	2.39737
PRPF40A	2.9756
PRPF4B	5.74485
PRPF6	0.445291
PRPF6	2.42884
PRPS2	2.27764
PRR14	2.53784
PRR5	0.407293
PRRC1	2.11453
PRRT3	0.386583
PRSS23	0.460005
PRTFDC1	0.318027
PSAP	3.07454
PSAT1	2.76324
PSD3	2.09645
PSD4	2.20273
PSEN1	3.85409
PSENEN	2.55352
PSMB8	3.06
PSMB9	2.8056
PSMC3IP	0.462255
PSMD10	4.71475
PSME4	3.19324
PSMG3	0.444141
PSPC1	5.163
PSPH	0.437356
PSRC1	0.47701
PTDSS1	0.443701
PTER	2.01742
PTGER2	0.477711
PTGER4	0.35243
PTGES	0.447007
PTGR1	0.468545
PTGR1	2.33459
PTK2	2.82361
PTOV1	0.4868
PTP4A1	3.01365
PTPLB	2.74979
PTPN11	3.44163
PTPN11	4.53031
PTPN12	9.62636
PVR	0.458108
PVRL2	2.81286
PVRL2	3.78943
PVT1	2.01891
PYCRL	0.35298
PYROXD1	0.434931
R3HCC1	0.364965
RAB14	2.13539
RAB18	2.35489
RAB1A	4.03671
RAB33B	0.450263
RAB37	0.410903
RAB39B	0.468049
RAB5A	6.65948
RAB6A	2.21298
RABEP1	2.13035
RABEP2	0.382608
RABEPK	0.389326
RAC1	2.35808
RAD18	0.461186
RAD21	6.50207
RALA	0.493739
RALB	2.96504
RANBP2	5.05969
RANBP9	3.09159
RANGAP1	2.2351
RAP1GAP	2.07465
RAP1GDS1	2.09414
RAP2B	5.0344
RARG	2.3244
RARRES3	3.54521
RARS2	1.9951
RBAK	2.22952
RBL1	0.407827
RBM14	2.00757
RBM15	2.12853
RBM19	0.448279
RBM22	2.39272
RBM26	0.488456
RBM3	0.442927
RBM6	8.73241
RBM9	2.96526
RC3H2	0.416001
RDX	2.35863
RECQL4	0.409476
RECQL4	0.466458
RECQL5	0.37092
RERG	0.474822
RFC3	3.81171
RFTN1	0.214258
RFXAP	0.468721
RG9MTD2	0.486952
RGPD1	2.23413
RGS16	0.318881
RGS17	2.03406
RHBDD2	2.80391
RHEB	2.16205
RHOA	5.2093
RHOB	4.38182
RHOBTB3	2.12369
RHOBTB3	2.1939
RHOBTB3	3.26447
RHOU	0.454052
RIOK2	0.423079
RIT1	2.01995
RIT1	2.45591
RIT1	2.98152
RNASE4	3.03253
RNASEH2C	0.474615
RNF166	0.384395
RNF213	2.19651
RNF40	0.504676
RNF6	3.04696
RNFT1	4.90815
RP6-213H19.1	4.87219
RP9	0.395166
RPAP3	4.82775
RPH3AL	0.478875
RPL31	2.18015
RPL37	2.16917
RPL37A	2.60169
RPP30	0.422997
RPRD2	0.502045
RPS21	0.393299
RPS6KB1	2.04796
RRM1	0.434636
RRM1	3.56334
RRN3	3.80865
RRP15	0.304238
RRP7A	0.439097
RRP7A	0.487634
RSAD2	2.33543
RSAD2	3.85294
RSRC2	2.11748
RUFY3	2.20422
RWDD2B	2.93504
RYK	2.14954
S100A7	0.141038
S100A8	0.271133
S100P	2.10713
SAC3D1	0.428017
SACS	0.466058
SAE1	3.42596
SAMD12	2.78277
SAMD9	2.32163
SAMD9	2.41222
SAMHD1	3.02778
SAR1B	2.67938
SART1	0.458289
SAT1	2.56849
SC65	0.416971
SCAMP1	2.61549
SCAMP1	2.70202
SCAMP4	0.445899
SCARB2	4.4658
SCLT1	0.472043
SCNN1A	3.23225
SCOC	8.15243
SCYL2	4.97905
SDCCAG1	2.67834
SDHC	3.11202
SEC14L1	0.37204
SEC23B	2.18409
SEC23IP	2.17623
SEC61A1	2.89279
SEC63	2.58431
SEL1L	2.12071
SEL1L	2.38043
SELT	2.39119
SEMA3C	2.24597
SEPT2	2.31187
SEPT6	2.22496
SEPT9	0.36339
SERTAD4	0.47662
SETD5	4.79929
SF3A2	0.335704
SF3B1	2.77683
SF3B1	3.26092
SF3B14	2.05045
SF3B3	0.475267
SFRS1	4.63825
SFRS2B	0.390382
SFRS2IP	2.1966
SFRS3	4.97926
SFRS4	2.43554
SFRS7	2.9564
SFRS8	2.66946
SFT2D2	0.483172
SFXN1	0.42315
SFXN3	0.485967
SFXN4	0.423719
SGCB	0.420023
SGK3	0.423884
SGOL1	0.423029
SGOL2	0.453197
SGPP1	5.76604
SIGIRR	0.491707
SIN3A	0.377985
SKP2	0.465957
SLC11A2	2.91047
SLC12A5	2.11221
SLC16A1	2.2983
SLC16A6	0.3868
SLC19A1	0.420008
SLC19A1	0.489693
SLC1A4	0.470201
SLC20A1	2.16569
SLC25A11	0.444535
SLC25A16	0.480321
SLC25A21	0.497614
SLC25A36	2.06984
SLC25A37	2.64623
SLC25A38	0.501934
SLC25A45	0.50286
SLC26A2	0.322652
SLC2A4RG	0.471948
SLC30A5	2.55314
SLC33A1	3.14297
SLC35E1	0.395796
SLC37A4	2.1615
SLC38A10	0.373316
SLC39A6	4.52651
SLC39A6	6.72643
SLC39A6	9.53716
SLC3A2	2.00653
SLC4A2	0.479645
SLC6A6	2.32307
SLCO3A1	0.485173
SLITRK6	0.239608
SLITRK6	0.415013
SLITRK6	0.498287
SLMO2	2.02515
SLU7	0.499117
SMAD1	0.449589
SMAD2	0.485378
SMARCA2	2.30572
SMARCD2	0.45734
SMC2	0.362821
SMC3	2.26322
SMC3	4.12184
SMC5	0.502843
SMEK1	3.17076
SMG1	2.02542
SMG5	0.426229
SNAP23	2.05163
SNAPC3	3.05756
SNHG9	0.465906
SNRNP25	0.427237
SNX13	2.30076
SNX21	0.493069
SNX8	0.37205
SOCS1	2.31431
SOCS6	0.444252
SOD2	3.26948
SORT1	0.463519
SOX13	0.393166
SOX4	0.497856
SP1	3.33794
SP100	2.0663
SP110	3.0357
SP110	4.41444
SP3	0.4825
SPAG9	1.99618
SPAG9	2.14753
SPAG9	4.04581
SPATA13	2.19361
SPATA17	0.488385
SPATA2L	0.409913
SPATA5	0.461656
SPC24	0.439188
SPC25	0.359512
SPG7	2.97958
SPOP	0.305948
SPTAN1	0.352443
SPTBN1	0.429563
SPTBN1	0.476157
SPTLC1	2.36597
SQLE	3.30367
SQLE	7.10724
SRGAP1	3.11159
SRGAP2P1	2.22405
SRRT	2.10449
SSRP1	0.442669
SSU72	0.363571
ST7	0.470273
ST8SIA4	0.425172
STAMBPL1	0.377712
STARD10	0.497297
STAT1	2.6603
STAT1	2.77858
STAT1	3.62972
STAT1	8.20288
STAT1	12.6655
STAT1	13.2535
STC2	0.406194
STIP1	10.661
STK38	2.09369
STMN3	0.442289
STS	0.371105
STX16	2.92345
STX16	4.1406
STX3	2.7283
SULF2	2.26105
SUPT16H	5.8726
SURF2	0.388603
SUSD2	0.366044
SVIP	0.502568
SYDE2	0.49153
SYK	0.389752
SYNCRIP	0.416827
SYNGR1	0.405651
SYNPO2	0.367804
SYPL1	2.11355
SYT15	2.58347
SYTL2	0.459033
SYTL4	0.204559
TACC3	0.4887
TADA2B	0.457626
TAF15	2.58883
TAF4B	0.470348
TAF9B	2.86122
TAGLN2	2.40051
TANK	2.64059
TAP2	2.56127
TAPT1	0.500659
TARBP2	0.422265
TARP	0.341925
TARP	0.394069
TBC1D10B	0.49025
TBC1D20	0.431706
TBL3	0.478427
TCF7L2	0.4825
TCF7L2	2.06901
TCN1	0.220193
TCOF1	0.370388
TEAD4	0.3918
TELO2	0.395645
TET2	0.490553
TFDP1	0.356563
TFG	3.13888
TFRC	7.42006
THADA	0.483414
THAP7	0.463194
THOP1	0.487336
THUMPD3	4.03031
TIA1	2.48139
TIAM1	0.320039
TIGD1	0.450619
TIMP3	2.07772
TIMP3	4.05286
TIPARP	2.23378
TIPIN	0.4793
TJP2	2.37265
TK1	0.496089
TKT	2.20877
TLE3	0.372719
TLE3	0.47336
TM9SF3	2.05958
TMED2	5.69064
TMED2	5.72244
TMED4	2.38586
TMEFF2	0.413457
TMEM101	0.504124
TMEM107	0.496791
TMEM129	0.436914
TMEM165	4.0364
TMEM19	0.428171
TMEM201	0.423795
TMEM223	0.45548
TMEM30A	2.9003
TMEM45B	2.04683
TMEM49	7.76491
TMEM50A	2.1572
TMEM63C	0.456106
TMEM70	0.485351
TMEM9	2.22826
TMF1	2.22368
TMF1	2.34598
TMPO	3.16971
TMPRSS3	0.309798
TNFAIP8L1	0.435384
TNKS1BP1	0.502686
TNKS2	2.75566
TNNT1	0.499539
TOB1	15.8671
TOMM40	0.493578
TOMM40L	0.438133
TOR1AIP1	3.00174
TOR3A	2.06551
TOX2	0.425373
TOX3	0.332054
TOX3	0.337346
TOX3	0.36368
TP53	0.41927
TPCN2	0.435179
TPD52	2.23174
TPD52	4.21555
TPD52L1	2.4801
TPI1	0.465125
TPM1	0.502303
TPM4	0.376093
TPR	2.47492
TRA2A	2.12755
TRA2A	2.52879
TRA2B	2.60873
TRAF4	2.82447
TRAM1	2.04065
TRAPPC10	0.466074
TRGC2	0.329434
TRGV9	0.358273
TRIM16	2.2218
TRIM23	2.23193
TRIM59	2.05975
TRMT2A	0.367063
TRMT2B	0.414131
TRMT6	0.431526
TRNT1	2.29313
TRPM7	2.55751
TRRAP	2.81325
TSC22D3	2.18111
TSN	0.466087
TSPAN3	2.38234
TSPAN31	2.0775
TTC12	0.285844
TTC3	2.38899
TTC3	2.57378
TTC3	3.11292
TTC37	2.40334
TTPAL	0.49299
TUBD1	2.13057
TUG1	2.86702
TUSC2	0.493243
TWF1	11.893
TWSG1	0.377537
TXN2	0.496997
TXNDC5	4.07734
TXNIP	2.31679
TXNIP	3.62859
TXNIP	12.0576
TXNL4B	0.36202
TXNL4B	0.374181
TXNRD1	2.12535
TYSND1	0.49244
UBA6	4.69983
UBE2B	2.37454
UBE2CBP	0.465038
UBE2G2	0.502334
UBE2J1	2.90309
UBE2J2	0.472953
UBE2L6	2.74803
UBE2M	2.192
UBE2Z	2.7557
UBLCP1	0.502972
UBTF	0.433228
UBXN4	2.00797
UBXN4	2.38545
UEVLD	6.01811
UGCGL2	2.00159
UGT1A@	3.99244
UGT1A1	2.89833
UGT1A3	5.24928
UGT1A6	2.67491
UGT1A9	2.98494
UGT2B15	0.48809
UHRF1	0.425683
UNC93B1	2.57583
USO1	2.33401
USP10	2.11058
USP10	8.47234
USP16	2.22947
USP34	4.77669
USP37	0.442479
USP42	2.34041
USP47	2.36374
USP9X	2.4108
UTP14A	0.393354
UTP23	2.04595
VAMP3	3.15052
VAMP3	4.4814
VAMP7	2.84061
VASN	0.457512
VAV3	3.42596
VDR	0.464059
VEGFA	3.88367
VPS16	0.462694
VPS26B	0.470338
VPS35	9.28769
VPS41	0.444967
VPS4A	0.429217
VTI1A	0.478225
WAC	8.34979
WARS	2.25349
WASH3P	0.435695
WASH3P	0.471275
WASH3P	0.499854
WBP4	0.379576
WBP4	0.504949
WBSCR16	2.16051
WDFY2	0.38096
WDHD1	0.393269
WDHD1	0.404116
WDR1	5.27174
WDR34	0.325617
WDR4	0.476993
WDR4	0.480327
WDR4	1.99605
WDR43	0.414855
WDR51A	0.478669
WDR59	2.39456
WDR59	2.91883
WDR68	4.80128
WNK1	0.497497
WSB1	3.84331
WSB1	4.24955
WSB1	9.86015
WTAP	2.07062
XAF1	2.2286
XPO4	0.444369
XRN2	3.1573
YIPF5	3.95084
YTHDF3	2.69217
YWHAE	0.504519
YWHAE	3.6443
YWHAZ	6.55079
ZBTB2	0.479738
ZBTB24	0.434413
ZBTB38	0.474645
ZBTB42	0.411713
ZC3H4	0.479738
ZC3H7A	2.8163
ZC3HAV1	2.0376
ZC3HAV1	2.31527
ZCCHC10	0.474204
ZCCHC2	0.467692
ZCCHC7	2.3295
ZDHHC21	0.360835
ZDHHC3	0.465702
ZFP36	2.03914
ZFP36L2	2.49127
ZFR	2.20962
ZFR	2.66146
ZFYVE21	2.4389
ZGPAT	0.350875
ZKSCAN1	2.30304
ZMYM2	2.736
ZMYM4	0.468191
ZMYND8	0.497149
ZNF114	0.430764
ZNF114	0.433024
ZNF12	2.27441
ZNF146	6.55902
ZNF148	2.16715
ZNF160	2.27401
ZNF174	0.286894
ZNF207	2.58361
ZNF268	0.44274
ZNF277	2.02747
ZNF3	0.483203
ZNF395	0.475419
ZNF468	0.454232
ZNF48	0.504571
ZNF512B	0.45664
ZNF512B	0.499155
ZNF551	0.422704
ZNF572	0.474632
ZNF580	0.480104
ZNF594	0.402466
ZNF616	0.416769
ZNF618	0.340668
ZNF618	0.433325
ZNF618	0.50345
ZNF628	0.469748
ZNF641	0.447804
ZNF689	0.443676
ZNF703	0.276151
ZNF75A	0.457496
ZNF764	0.492092
ZNF768	0.355845
ZNF777	0.30629
ZNF804A	0.340994
ZNF843	2.05217
ZNF850P	0.496825
ZNHIT2	0.477036
ZNRF2	0.460534
ZWILCH	3.08808
