# Supplementary material for: Global MicroRNA Expression Profiling Identifies MiR-210 Associated with Tumor Proliferation, Invasion and Poor Clinical Outcome in Breast Cancer
Source: PLoS One. 2011 Jun 29;6(6):e20980. doi: 10.1371/journal.pone.0020980 (PMC3126805; doi:10.1371/journal.pone.0020980)
Supplement: Table S3 — List of the genes deregulated (fold change FC>2) upon miR-210 repression in MDA-MB-231 cells. (XLSX) [file pone.0020980.s008.xlsx]

## Sheet: Feuil1
Gene Symbol	Fold Change (MDA-MB-231 control/MDA-MB-231-anti-miR210)
CCL2	0.209339
ITGB2	0.495559
KRTAP2-1	0.429705
HSPA1A	0.489517
BST2	0.482333
EFEMP1	0.445989
EFEMP1	0.418126
NEDD9	0.237444
MATN2	0.432514
FGF1	0.496374
PDE9A	0.427783
MAGEB2	0.4576
APOBEC3B	0.491427
ABAT	0.444545
LOC221362	0.499813
KRT81	0.426474
CCL2	0.209339
GRAMD3	0.420349
TNFSF18	0.448606
EHF	0.440306
COL8A1	0.496539
WDR72	0.496078
CACNA2D4	0.441976
PLEKHA7	0.498429
NANOS1	0.484685
F2RL2	0.437092
LOC283278	0.48651
AQP3	0.418895
